# Supplementary material for: Evaluation of potential of targeted sequencing through mutational signature simulation
Source: PLoS One. 2025 Jun 25;20(6):e0326071. doi: 10.1371/journal.pone.0326071 (PMC12193913; doi:10.1371/journal.pone.0326071)
Supplement: S1 Table — (XLSX) [file pone.0326071.s003.xlsx]

## Sheet: Sheet1
S1 Table. This table shows the data sources, sample sizes, download URLs, raw data, and reference information for 13 cancer types downloaded from cBioPortal.
Tumor type	Data source	Number of samples	cBioPortal URL	Raw data	Reference
Bladder urothelial carcinoma	TCGA, Nature 2014	131	https://www.cbioportal.org/study/summary?id=blca_tcga_pub	blca_tcga_pub	23
Breast invasive carcinoma	TCGA, Nature 2012	825	https://www.cbioportal.org/study/summary?id=brca_tcga_pub	brca_tcga_pub	24
Colorectal adenocarcinoma	TCGA, Nature 2012	276	https://www.cbioportal.org/study/summary?id=coadread_tcga_pub	coadread_tcga_pub	25
Head and neck squamous cell carcinoma	TCGA, Nature 2015	279	https://www.cbioportal.org/study/summary?id=hnsc_tcga_pub	hnsc_tcga_pub	26
Kidney renal clear cell carcinoma	TCGA, Nature 2013	446	https://www.cbioportal.org/study/summary?id=kirc_tcga_pub	kirc_tcga_pub	27
Lung adenocarcinoma	TCGA, Nature 2014	230	https://www.cbioportal.org/study/summary?id=luad_tcga_pub	luad_tcga_pub	28
Lung squamous cell carcinoma	TCGA, Nature 2012	178	https://www.cbioportal.org/study/summary?id=lusc_tcga_pub	lusc_tcga_pub	29
Ovarian serous cystadenocarcinoma	TCGA, Nature 2011	489	https://www.cbioportal.org/study/summary?id=ov_tcga_pub	ov_tcga_pub	30
Prostate adenocarcinoma	TCGA, Cell 2015	334	https://www.cbioportal.org/study/summary?id=prad_tcga_pub	prad_tcga_pub	31
Skin cutaneous melanoma	TCGA, Cell 2015	359	https://www.cbioportal.org/study/summary?id=skcm_tcga_pub_2015	skcm_tcga_pub_2015	32
Stomach adenocarcinoma	TCGA, Nature 2014	295	https://www.cbioportal.org/study/summary?id=stad_tcga_pub	stad_tcga_pub	33
Esophageal carcinoma	TCGA, Nature 2017	559	https://www.cbioportal.org/study/summary?id=stes_tcga_pub	stes_tcga_pub	34
Uterine corpus endometrial carcinoma	TCGA, Nature 2013	373	https://www.cbioportal.org/study/summary?id=ucec_tcga_pub	ucec_tcga_pub	35
